# Supplementary material for: Health care and social media: What patients really understand
Source: F1000Res. 2017 Feb 8;6:118. [Version 1] doi: 10.12688/f1000research.10637.1 (PMC5381615; doi:10.12688/f1000research.10637.1)
Supplement: The 300 tweets analysed by the present study divided by #migraine, #hearthealth and #diabetes [file f1000research-6-11463-s0000.tgz]

Archive with 1 entries (1 files):
- 56c4b935-3043-40b5-ae6d-f95226ab1a4b_Dataset_1.xlsx
