# Supplementary material for: Health care and social media: What patients really understand
Source: F1000Res. 2017 Feb 8;6:118. [Version 1] doi: 10.12688/f1000research.10637.1 (PMC5381615; doi:10.12688/f1000research.10637.1)
Supplement: The 300 tweets analysed by the present study divided by #migraine, #hearthealth and #diabetes [file f1000research-6-11463-s0000.tgz › 56c4b935-3043-40b5-ae6d-f95226ab1a4b_Dataset_1.xlsx]

## Sheet: #hearthealth
#hearthealth	Actual tweets	SMOG tweet score	FKRF score	SMOG article scores
1	What makes #avocados so #Healthy? They're great for improving #HeartHealth and stabilizing blood sugar.	15.1	9
2	How Heart Disease Begins and Develops -http://m.dummies.com/how-to/content/how-heart-disease-begins-and-develops.html #HeartHealth #heal #healthtips	13.8	6.4
3	Tips to #STOPSMOKING! #heartnhands #loveyourheart @MyHeartHands #nosmoking #quitsmoking #HeartHealth #heartdisease http://www.m.webmd.com/a-to-z-guides/ss/slideshow-13-best-quit-smoking-tips-ever?ecd=wnl_day_010216&ctr=wnl-day-010216_nsl-ld-stry&mb=n48foKKoUT9CpxNSydKKK%40HnVev1imbC%2fieZvUR1g%2fw%3d	18	5.2
4	Dr. Amy Doneen discusses 3 new #HeartHealth tests to detect heart attack &amp; #stroke risk - http://modo.ly/1QJekcv https://t.co/l6dEeAX47Y	12.2	4.6
5	Everyone read this- "6 Expert Tips on Rethinking Nutrition &amp; #HeartHealth" for everyone: http://jcpl.us/2R8u #StayHealthy	19.6	7.8
6	Foods for Heart and Recipes to Cook - https://t.co/eFVyydo8m0 #FoodsForHeart #HealthyRecipes #HeartHealth https://t.co/qLKv8hWdR6	16.2	6.4
7	New #DietaryGuidelines Crack Down On Sugar. But Red Meat Gets A Pass via @NPR | http://ow.ly/WLf21 #hearthealth https://t.co/ktL8YGSkxO	12.2	4.8
8	Keep #resolutions simple. Use a #HealthyDiet and #exercise to help prevent #HeartDisease. #HeartHealth #NYD https://t.co/lw2XZl6C3U	14.7	9.3
9	Nearly half of eligible Americans don't take cholesterol medications #hearthealth #cardiology #healthcare http://ow.ly/WBzVe	20.9	19.5
10	5 Tips for a Healthy Heart #hearthealth #caregiver #seniorcare http://ow.ly/W3xpY	16.2	10.2
11	Use Walnuts for ... - https://t.co/1OKpN8TKY5 #HealthyHeart #HeartHealth #WalnutBenefits #WalnutsForHeart https://t.co/XeB4Lr18Dd	18	17.4
12	Get more vitamins in your diet with these suggested food combos: http://jcpl.us/2T4L #hearthealth #broccoli #calcium	19.6	9.2
13	Great for #obesity and weight control, #weightloss, #hearthealth, #cancer prevention.... #mHealth https://twitter.com/NHSEngland/status/685106624172830724	13.8	10.7
14	Limit fats for your #hearthealth, but don't cut them out completely! Tips for cooking with fats and oils: http://bddy.me/22MUGjW	12.2	4.7
15	7 teas that can help or harm your heart: http://buff.ly/1VKEFGn #health #tea #hearthealth https://t.co/2LXKtO41Rh	8.1	1.8
16	Heart surgery recovery can last from six to eight weeks. How to take care of your #incision #surgery #hearthealth https://t.co/NEWTQsUvAT	16.2	6.1
17	Swap your #butter for Organic Grass-Fed #Ghee. It is clarified butter, the milk solids and impurities have been removed. #hearthealth	13.8	6.7
18	#Beets can ease #digestion and increase #hearthealth. Read more at http://bit.ly/1B2vwNx	13.8	5.6
19	Smart advice on #HeartHealth Initiative site from @Herbalife consultant @DrIgnarro: http://hrb.life/2bB	18	11.5
20	10 Things Your Cardiologist Wants You to Know: #cardiology #hearthealth http://pinterest.com/pin/377458012499606542/	16.2	11.9
21	#HeartDisease is the #1 cause of death and disability for both men and women in the U.S http://ow.ly/W1SQl #hearthealth	13.8	8.4
22	"A mind in a hurry, hurries past the present." Slow down...for your health! http://mayocl.in/1LKYdEn #HeartHealth #StressControl	11	2.7
23	Heart-Healthy Eating https://t.co/GaX9ExV5WC #Cholesterol #HeartHealth	13.8	17.6
24	Myths about Automated External Defibrillator http://www.nextmashup.com/myths-about-automated-external-defibrillator/ via @nextmashup @Fasoftexas #AED #hearthealth	18	2.1
25	Protein rich foods that are good for your heart. #hearthealth #health #wellness http://bit.ly/1NEz5SM	8.1	1.5
26	Yoga helps you calm your senses, align your 'Chakras' &amp; stabilise your body: http://ow.ly/WvSYZ #hearthealth https://t.co/Le1FCBncWW	13.8	5.6
27	Kale // it's fiber, potassium, Vit C and B6 content all support heart health #nutrition #hearthealth #kale https://twitter.com/mindbodygreen/status/684114655850151936	16.2	7.6
28	Stress and heart disease https://www.bhf.org.uk/heart-health/preventing-heart-disease/stress #health #hearthealth	8.1	2.4
29	3.1 miles for #HeForSheRunners #earthathon &amp; #hearthealth on this Saturday morning. #HealthIsWhy https://t.co/MbU2SjwV83	14.7	11.5
30	@DrRobMelillo: ADHD Meds Tied to Cardio Risk http://ow.ly/yIpbQ via @medpagetoday #ADHD #Medication #HeartHealth	16.2	8.3
31	#Acupuncture improves #exercise tolerance in #heart patients. http://www.sciencedaily.com/releases/2010/07/100701103409.htm #Health #HeartHealth #Science #Research	18	14.1
32	Patients on reduced-salt diet were WAY more likely to die of heart disease. http://wb.md/1miA2aR #HeartHealth https://t.co/uCHwUNhAAy	8.1	6.7
33	Researchers identify potential approach to treat #HeartDisease through the gut http://hubs.ly/H01Mf_20 #GutHealth #HeartHealth	19.6	12.6
34	My video: Familial Hypercholesterolemia (FH): Underdiagnosed and Undertreated http://youtube.com/watch?v=VmWLGl â€¦ #FH #hearthealth #cardiology	20.9	27.3
35	#Podcast: Chocolate lovers rejoice! Studies indicate both dark and milk chocolate might have #hearthealth benefits. http://mayocl.in/1LKWHC8	16.2	9.3
36	How Does Smoking Affect the Heart and Blood Vessels? https://t.co/FvhltmRaCB #smoking #HeartHealth #AnotherReasonToQuit #Heartattack	16.8	10.5
37	Time for some road work . Run 7km #noexcuses #NEVERGIVEUP #likeachampion #Letsgo #BJJ4LIFE #NOTAFRAIDTOFAIL #HeartHealth	15.1	13.3
38	Busted: 6 Modern ... http://corespirit.com/busted-6-modern-nutritional-myths #DietAndNutrition #FoodAndRecipes #GlutenFreeDiet #HeartHealth https://t.co/ETOXDEL2VX	18	16.9
39	#Probiotics help with #WeightLoss and #HeartHealth in #children struggling with #obesity: https://t.co/awrv6fl5kb #cholesterol #KidsHealth	19.6	13.9
40	Old news but still relevant. #dentalhealth and #hearthealth are linked. Clean your teeth folks http://www.smh.com.au/lifestyle/diet-and-fitness/the-tooth-the-whole-truth-20110210-1aofy.html	12.8	2.2
41	There are always signs. Pt education is the key!! #hearthealth #Cardiac @MayoClinic @jefferybrownmd @Curran_MD https://twitter.com/mayoclinic/status/684853450170056709	12.8	3.2
42	https://youtu.be/YdF2PzktBCM Check out my new recipe video! Salmon on Spinach with Caper Sauce! #hearthealth #diet #myweightlossjourney #fitness	11.4	4.4
43	Too much #exercise? It's possible - and in the right circumstances, it's bad news for #hearthealth: http://well.blogs.nytimes.com/2015/12/30/can-too-much-exercise-harm-the-heart/?ref=health&_r=0 @nythealth	15.1	5.2
44	Preventing heart disease - #Hearthealth https://www.bhf.org.uk/heart-health/preventing-heart-disease#.VodQmNjJQUM.twitter	13.8	9.5
45	Energy drinks are dangerous for your Heart? http://snip.ly/zfW3 The scoop. #health #hearthealth #nutrition #energyshots	14.7	3.2
46	Community members invited to improve heart health during 10-week course at St. Elizabeth Healthcare https://t.co/Gab9iM1FDS #hearthealth	15.1	12.2
47	#heartdisease prevention possible with #homeopathy #cardiac #hearthealth #Heartsurgeons	22.1	22.9
48	"Make it a #HappyNewYear: #quitsmoking! MT @AcordaNews #dementia #Alzheimers #heartfailure #hearthealth #stroke https://t.co/wuGDSfPjGh"	17.2	12.3
49	recovering from #zumba at @LAFitness this morning. starting #2016 right! #writerslife #healthystart #hearthealth	14.7	11.1
50	Is Fish Oil Good For Your Heart? https://t.co/5ysARSW7mX How Does #Fish Effect #Healthy Living &amp; #HeartHealth ? https://t.co/9u229Uuh9l	8.1	1.3
51	Happy 2016! Have you started thinking about #newyearsresolutions yet? Make sure you look after your #hearthealth this year!	11.4	8.3
52	How noise can affect our health - from our blog &gt;&gt; http://www.quietmark.com/2015/09/24/how-noise-can-affect-our-health/ #Noise #NoisePollution #Sleep #HeartHealth #Hearing	13.8	3.2
53	Should you rinse canned food? #hearthealth #sodium #food http://www.bestfoodfacts.org/food-for-thought/should-you-rinse	12.2	2.1
54	Dr. Sheldon Sheps explains pulse pressure and how it relates to #HeartHealth: http://mayocl.in/1LL07on	8.1	5.8
55	Prepping for a more meat free 2016! #climateaction #climatechange #hearthealth #lowglycemiâ€¦ http://ift.tt/1muhdkg https://t.co/hZRkaMiRt9	15.1	5.6
56	Beans may help lower blood pressure and cholesterol levels. #beans #hearthealth #healthyfood #nutrition #diet	15.1	7.5
57	Educate yourself on the newly-discovered warning signs for sudden cardiac arrest from @CBSNews. http://ow.ly/Wttwp #HeartHealth	18	9.8
58	"Fight #HeartDisease #heartnhands @MyHeartHands #gored #hearthealth https://www.goredforwomen.org/"	16.2	10.3
59	Get heart healthy in 2016! #HGTVNewYear #hearthealth https://t.co/WY0HBV8MEm	8.1	7.6
60	Good data on exercise and #hearthealth. http://well.blogs.nytimes.com/2015/12/30/can-too-much-exercise-harm-the-heart/?_r=0 #cardio #heart #eatclean #livepositive	15.1	6.4
61	Going meatless can reduce the risk of heart disease. Find out more: http://www.azumio.com/blog/nutrition/healthy-eating-trying-meatless #health #hearthealth	8.1	3.6
62	Did you know that tea drinkers actually have fewer heart attacks? #tea #hearthealth https://t.co/o9PoZ7GmJH	12.2	5.8
63	Heart healthy exercises from the team at Go Red for Women! Don't forget the beet juice too! #hearthealth https://www.goredforwomen.org/home/live-healthy/exercise/	11.4	3.6
64	Looking for ways to improve your heart health in 2016 - check out @MendedHearts #Heartguide for tips: http://ow.ly/WtjiW #hearthealth	13.8	8.3
65	Our expert explains how to replace a bad heart valve: http://ow.ly/WMf2O #HeartHealth #MinimallyInvasiveSurgery https://t.co/UXAAEVrVoD	13.8	13.6
66	How you have been misled about #cholesterol all this time http://dld.bz/efCHc #HeartHealth https://t.co/xBH3AC1YMp	13.8	6.9
67	Amazing effort from volunteer with serious heart condition to help others #openheartbmj #hearthealth @RotaryLondonSM https://twitter.com/IME_News/status/682896075007639552	20.9	13
68	A year in review: Top 10 Heart Sisters posts in 2015: From how to identify women's earliest cardi... http://bit.ly/1YSODe5 #HeartHealth	13.8	11.6
69	Follow a Heart Healthy Low Fat Diet - https://t.co/T2bBHHzrdn #HealthyDiet #HeartHealth #HeartHealthyDiet https://t.co/0oeljODqJD	16.2	9.5
70	Chronic high #bloodpressure may be fatal! See a #doctor if u have high readings! #hearthealth #healthyliving #HEART https://t.co/AzYsFCiG2n	12.8	3.9
71	"Be inspired by this #charity #impact - 11 year old Jeca, back from the brink http://ab.co/1NYwaVl #timorleste #hearthealth"	16.1	9
72	High #BloodPressure damages blood vessels and may lead to #heartattack #stroke #kidney dysfunction! #hearthealth https://t.co/GnmFFv6RC7	15.1	10.3
73	"Always Eat a Heart Healthy Diet - https://t.co/Z3g70i5SNr #HealthyDiet #HeartHealth #HeartHealthyDiet https://t.co/VEZsOoXo8q"	16.2	1.2
74	1st Monday of 2016:mission to #learning #goals gets activated. #SocialMedia #photography #forthegreatergood #hearthealth #running	16.2	16.4
75	#agreed. Great for #stressmanagement. #exercise for your #mindbodyspirit &amp; #hearthealth. https://twitter.com/stepzapp/status/683562696009248768	13.8	11.3
76	Carrot Prevents #cancer Improves #vision #skincare #cleansesbody #teeth #hearthealth http://fitness2al.blogspot.in/2015/09/health-benefits-of-carrots.html https://t.co/oZv2tpPItx	13.8	12.8
77	"Learn Food and Lifestyle Tips to Manage High Blood Pressure. https://t.co/Y6wnEFC4wr #hearthealth #womenshealth https://t.co/ThVqTInawJ"	13.8	4.8
78	#GrilledSalmon with buerre blanc sauce #hearthealth #seafood #omega3 https://t.co/UV5wasoC4u	16.2	9.6
79	Positive emotions associated with optimal health habits. #hearthealth #medicalnews http://j.mp/1mxxViK	17.2	15.7
80	Your gut microbiome influences function of your heart, brain and behavior #guthealth #microbiome #hearthealth https://twitter.com/mercola/status/682083031641944065	18	12.6
81	Meditation can help mind and body relax, and the @American_Heart says it can help your heart: http://bit.ly/1YCdjC9 #hearthealth	16.2	9.1
82	Number of people diagnosed w/ #diabetes is falling -- http://ow.ly/VoD6k -- #health #hearthealth #healthcare	16.2	9
83	7 Warning Signs of #HeartAttack In Women http://ow.ly/WkOLo via @PositiveMed #HeartHealth #WomensHealth	16.2	8.8
84	Want a healthy heart? Own these 7 habits! http://trib.al/cn7H8y5 #prevention #hearthealth https://t.co/QnBYTs5gMG	11.4	3.4
85	"https://t.co/ZRWrIOschk #health2016 #benefits #vitaminC #drsuzheals #longevity #antiaging #hearthealth #healthy #fit https://t.co/gAszTCCB7O"	19.6	15.4
86	#Tumeric #hearthealth benefits as powerful as #exercice http://bit.ly/1Su9eQS #healthtip #healthnews #holistic #naturalhealth #SpiceAdvice	20.9	18.5
87	Science reveals how to make love a daily activity. http://goo.gl/Kqcbkb #makelove #positivity #hearthealth #health #love #connection	16.2	10.1
88	What's easy to do, can save a life, and only 100 beats per minute? http://ow.ly/VOtdb #CPR #hearthealth https://t.co/jCo4v4k2I3	8.1	3.7
89	Pledge to get #heartchecked @FightLadykiller #hearthealth #women	8.1	4.4
90	What is high blood pressure? How does it affect the body? http://bit.ly/1mD83mq #WaterburyVT #hearthealth	11.4	4.2
91	#Cholesterol Treatment Gets Complicated http://www.science20.com/deconstructing_obesity/cholesterol_treatment_gets_complicated-162640 via @science2_0 #health #hearthealth #diet #dietitian	18	13.3
92	#Meal planning guide, plan ahead to a #healthier life #heartnhands #loveyourheart @MyHeartHands #hearthealth https://blog.myfitnesspal.com/meal-planning-for-beginners/?user_id=269798574215021&alt_source=mfp&alt_medium=email&alt_campaign=weekly20160104&utm_source=mfp&utm_medium=email&utm_campaign=weekly20150104&mkt_tok=3RkMMJWWfF9wsRoluqzMZKXonjHpfsX96OUuXa%2B3hYkz2EFye%2BLIHETpodcMT8BrMK%2BTFAwTG…	16.2	10.3
93	How To Access Your Heart's #Wisdom with Bruno Cortis @dougforesta #hearthealth #reducestress #wellness http://ow.ly/WmHJX	13.8	12.1
94	We love fresh fruits. Add them to breakfast and desserts to keep up a heart healthy diet. #hearthealth https://t.co/ZOuiiBNCCm	8.1	1.6
95	Talking w family about #HeartHealth history is always important. Watch these Messages From the Heart to learn why http://bit.ly/1NSG3DF	15.1	6.9
96	Is Fish Oil Good For Your Heart? https://t.co/mWo7ohehHr How Does #Fish Effect #Healthy Living &amp; #HeartHealth ? https://t.co/85YQlSgoh0	8.1	1.3
97	A food log can help you stay on track with healthy eating #hearthealth #ekg #radiology https://twitter.com/frenchquarterxy/status/683987708138553344	13.8	7.5	15.6
98	Progress in cardiovascular disease-related deaths, but more can be done #cardiology #hearthealth #healthcare http://ow.ly/WAV6e	18	16.7	19
99	Teaching healthy behaviors to preschoolers can improve their #hearthealth down the line #healtheducation #outcomes http://j.mp/22GSP01	18	13.4	22.1
100	6 ways to improve odds and beat heart disease. http://edition.cnn.com/2015/02/05/health/feat-healthy-heart-habits/index.html #HeartDisease #HeartHealth #treatment https://t.co/KY4fkPXF1I	12.2		12.8

## Sheet: #diabetes
#diabetes	Actual tweets	SMOG score	FKRF score
1	Stay motivated, be physically active to reduce risk of#diabetes. t.co/​91LGO​n1rxP	18	11.9
2	IDF urge world leaders to tax sugar, reduce obesity and type 2 diabetes rates Read More - t.co/​Kg1jt​cCeaN @Diabetacare #Diabetes	18	9.7
3	How cinnamon could help control #Diabetes ow.ly​/Wrty​2	16.2	8.3
4	So what is it like to grow up with #type1 #diabetes and not know life without it? Read Kristy's Story here: ami-d​iabet​ic.co​m/tru​e5.ht​m	12.2	3.6
5	#GEMHospital organizes #Diabetes & #ObesityAwareness#Free #Medicalcamp on 03 Jan'16 @ #GEMHospital Call 90036 88222 t.co/​ZMguc​gaVyP	19.6	23
6	#Fitbit #Motivation How To Design A Simple 4 Step Weight Loss Exercise Plan dlvr.​it/D8​fcKm #Diet #Diabetes	18	9.9
7	Sleep well to prevent diabetes buff.​ly/1J​H5aWj #diabetes #sleep#insomnia #healthyliving #health	19.6	13
8	Unfortunately gives me a sugar crash with Atrial fibrillation. Is also responsible for #diabetes & #SyndromeX so NO! twitt​er.co​m/pep​sipak​istan​/stat…	18	12
9	Rob Kardashian hospitalized and diagnosed with diabetes - AOL News bit.l​y/1ZE​6vGw #diabetes	20.9	12.6
10	Check out my blog on how diabetes impacted my life wp.me​/p6CU​6c-36#diabetes #dblog #diabetic #Therapy	20.9	10.9
11	Fenugreek is helpful for treating diabetes&lowering cholesterol,it helps in reducing blood sugar levels.#lifelinekart #diabetes #healthcare	17.2	17.6
12	I wish my oldest was with us. Taking that next step. I love her.#JDRF#Diabetes # take care	11	1.8
13	#MindfulEating may help you prevent #type2 #diabetes | #Overeating ▸#Obesity ▸ #Diabetes (And hypertension and stroke and...)	20.9	16.2
14	Diabetes in Midlife Tied to Memory Problems Late in Life bit.l​y/1Fk​LTYj#diabetes	18	9
15	Gestational Diabetes pregn​ancym​edart​icles​.com/​Gesta…#gestationaldiabetes #diabetes #pregnancy	20.9	1
16	No more fries! Daily serving of potatoes 'raises risk of #diabetes by 33%'#healthwise @MailOnline daily​m.ai/​1NQYa​tY	13	6
17	As a Public Service Announcement, if you are using the drum type of lancet, it's time to advance to your 2016 lancet. ;D #Diabetes #T1D #T2D	13.8	11.2
18	#diabetes #obesity #heartdisease #cancer This book may save your life prote​inaho​lic.c​om t.co/​U9rPt​DHZBf	19.6	9.5
19	I think my New Years Resolution is to be a better diabetic. 😅#diabeticproblems #diabetes	16.2	10.7
20	Follow these simple steps and avoid #type2diabetes. Be#healthy & #fit. #lifelinekart #diabetes #healthcare #fitnesst.co/​Pk4VK​HvA9l	14.7	11.5
21	#diabetes Novo Nordisk’s New Insulin Tresiba to Take on Lantus bit.l​y/1ks​b2Mu via @alldiabetesnews	18
22	So apparently there is like insulin you can inhale. I need this crap.#diabeticproblems #T1D #diabetes	14.7	7.5
23	HAPPY NEW YEAR!!!! youtu​.be/f​9Qe1H​yE8mI #diabetes #t1d #dsma #facesofdiabetes #yearinreview #video	18	1.3
24	Can #diabetes impact your #dental health? hubs.​ly/H0​1Kbn-​0	11.4	6.4
25	Change it up! Read: "Diabetes & Dealing with Change!" wp.me​/p6CU​6c-3T #PWD #Diabetes #dblog #psychotherapy	13.8	6.6
26	7 Ideas For Getting Started With Exercise for #Diabetes bit.l​y/1hc​VFG7	16.2	8.8
27	5 Yoga Poses To Control Diabetes. youtu​.be/E​O-tN6​4_IvY via @YouTube Courtesy: StyleCraze #lifelinekart #diabetes #yoga #exercise	18	8.7
28	I love #FrostedFlakes way too much, they're gonna be the death of me#diabetes Dammit I hate you @KelloggsUS!!! #iloveyoucomeback #gotmilk	16.2	24.3
29	Diabetes is a syndrome of associated conditions. Read More - t.co/​kKvpB​N5Rnv @diabetacare #Diabetes #Obesity #Hypertension #Chennai	18	9.2
30	Find expert answers to your Type I Diabetes health questions here dld.b​z/d2m​Ku #PWD #Diabetes	16.2	7.6
31	The Satiety Index - An Experiment t.co/​S3kA7​LIuky #diabetes	18	14.2
32	Diabetes is a life style related condition due to an imbalance in handling a glucose load&is not a #disease.#lifelinekart #diabetes #health	18	13.9
33	Check your blood sugar, if you want to know your#Diabetes in your body. Keep #Healhty info: hputr​a.com​/diab​etes6​0syst​em t.co/​J7gx5​qTqWf	12.2	3.6
34	"Walk for the cure?" Wouldn't it be faster if we ran? #Diabetes	11.4	1.5
35	Nothing says #American like #diabetes! buff.​ly/1m​Tc4Tm #LanternsBuzz #BattlefieldBuzz #BattlefieldLIVE... fb.me​/7MYd​LkEFN	17.2	12.3
36	Including these healthy foods in your diet will keep you away from #diabetes. @jacqgrif diabe​ticli​vingo​nline​.com/​food-… t.co/​KS9M1​VlPge	16.2	6.7
37	Forgot my evening meds, now my blood sugar is higher than Snoop...#diabetes	13.8	7.6
38	Type2Nation - Electrical Current May Ease Neuropathy Pain bit.l​y/1Mx​ZYpu #diabetes	19.6	15.7
39	How many #Calories does #beets have? #Food #Weight #Vegetables #Goodfood #Diabetes#Health t.co/​F4RuA​9xX5h	15.1	4.4
40	Diet Resolution? #diet #weightloss #weightcontrol #t2d #diabetes #health#fitness #healthyliving #eatsmart waron​diabe​tes.o​rg/20​16/01​/01/d…	17.2	11.5
41	Check out what happened when I hit a police officer during a diabetic reaction... wp.me​/p6CU​6c-B What is Real! II “A month-long reality check into how out of control blood sugar impacts our perceptions of the world.” Memory is a tricky thing for a person with diabetes because high, low and shifting blood sugar levels interfere with not just memory but how we view the Analyze Link Who Shared Lin…	16.2	6.8
42	I hate insomnia mine is caused by one part #Diabetes and the other part is pain due to my knee. #HappyNewYear and #Safebloodsugar #testoften	17.2	8.7
43	This is a #Leapyear means it's just another day for #Testing #FingerPricks#Diabetes #OneDrop #hope #T1D #T2dD	18	10.7
44	#HappyNewYear🎉 why not make 2016 a time to engage with the #diabetes community, because we're stronger together! t.co/​W8CFb​B1IkL	19.6	15.3
45	Lunch t.co/​3Gmpx​nopng #diabetes	13.8	8.7
46	Check out my blog on diabetes and emotions today!... #dblog diabe​ticmi​nds.c​om #Diabetic #Diabetes #PWD	16.2	1.3
47	I'm holding out for for an #insulin pump/glucometer that plays iTunes.#Diabetes	15.1	9.7
48	Look what others are saying about curing diabetes tipso​healt​h.com​/diab​etes/​dia1 #Diabetes,#Type2Diabetes	18	14.2
49	Eating the right breakfast helps keep your blood sugar in check: #Diabetes t.co/​9rV3k​QAWZL @SH_nutrition #WDD2015 #wisewomen	16.2	10.9
50	Is the Rate of Diabetes Growth Slowing Down in the US?dlvr.​it/D8​jCZ9 #diabetes t.co/​4csQs​77KGg	13.8	3.7
51	#Diabetes Medical News Today: New Year's resolution: switch diet to improve sleep and get fit: A change to a h... bit.l​y/1P4​LhdB	18	9.2
52	#Causes #Insulin #Sugar - Bitter Melon as #Diabetes#Treatment - goo.g​l/hgi​74k t.co/​y2cbB​Ubstf	16.2	12.6
53	Check out this great blog on why we eat called "Eat Free & Die Hard"wp.me​/p6CU​6c-4O #PWD #Diabetes #psychotherapy	16.2	7.1
54	Digital #Health #Summit #CES #2012 #Diabetes #and #Obesity #How #can #technology #change #the #outcomes #HIAC healt​hkid.​net/2​012-0​2-01/​Digit…	19.6	14.6
55	What are Diabetes Symptoms? A short Video t.co/​gJzFI​AMC9e #diabetes	13.8	8.9
56	Early-onset type 2 #diabetes: high lifetime risk for #CVD ow.ly​/Wils​u #NCDs #comorbidities @TheLancet	18	14.2
57	Women with Diabetes at Higher Risk of Heart Attacks than Men tinyu​rl.co​m/pdu​58tr #Diabetes #Men'sHealth #Women'sHealth	18	10
58	Oops. Happy New Year. #BGNow 60 mg/dL #diabetes #T1D Felt nauseous, shaky, sweaty, rapid pulse. Better now. 96 mg/dL t.co/​abN5x​XZmmh	12.2	4.5
59	Happy New Year! Start 2 lower ur #diabetes risk in 2016! JOIN here 4 support bit.l​y/1Ab​3DTz / 01915692847 t.co/​HxSCT​NLIhh	12.2	4.4
60	Look at the amount of #sugar in these #drinks go #sugarfree sugar is not not good for #cancer or #diabetes t.co/​nyZxn​3yJoj	16.2	8.5
61	Foods high in Vitamin D like Mushrooms,Eggs&others help to prevent #Type1 diabetes.#lifelinekart #diabetes #health t.co/​VkYi1​CTnv5	17.2	11.8
62	#Hyperglycemia and #Diabetic #Ketoacidosis via @Kidshealth | buff.​ly/1Q​UKkL4 #Diabetes #T1D #T2D t.co/​u0Us1​vyqnJ	18	21.4
63	Take a gander at this super blog: The Psychology Behind Holiday Hunger wp.me​/p6CU​6c-3Q #Diabetes #dblog #psychotherapy	18	13.8
64	7-Day Diabetes Meal Plan bit.l​y/1Ar​RrlM #body #carbohydrate #diabetes #nutritionbooksreviews #nutrition	20.9	13.6
65	#Diabetic #Diet #Disease #Exercise #Food #Foods #Healthy - #Diabetes Type 1 and ... - goo.g​l/0dN​DAt t.co/​DUtBT​zMJOH	18	10.1
66	Gut Reaction: The Link Between Gut Bacteria and Type 1 Diabetes bit.l​y/1lz​5AbT #diabetes	18	9.7
67	#Diabetes is not like a cancer, where you go in for chemo and radiation. You can change a lot through a basic changing of habits.	13.8	5.8
68	Let hunger be your guide buff.​ly/1I​FAp9c #diabetes	13.8	4.4
69	#Weight Increase In First Year Of Life Associated With Risk Of Type 1 #Diabetes. More info at bit.l​y/1Pz​xr5z	13.8	4.3
70	diabetes 2014 Powerpoint Templates - ppthu​nter.​com/d​iabet​es-20​14.ht​m #powerpoint #slide #diabetes #2014	19.6	16.2
71	#diabetes trials: Effectiveness of Automated Mobile Phone Based Text Messaging on the Improvement of Glycaemic ... ow.ly​/39Ca​Od	22.1	16.2
72	#diabetes trials: The Role of Umbilical Cord Thickness in Prediction of Fetal Macrosomia in Patients With Gesta... ow.ly​/39Ca​Oe	19.6	13.9
73	#diabetes trials: Clinical and Microbiological Evaluation of Periodontal Treatment of Diabetic Patients A Longi... ow.ly​/39Ca​Og	22.1	21.8
74	#diabetes trials: Medical Assistant Health Coaching for Diabetes in Diverse Primary Care Settings ow.ly​/39Ca​Of	20.9	13.9
75	Retinal scan to help diabetes patients - messenger-inquirer bit.l​y/1Jj​bd8H #diabetes	18	17
76	Anyone offer me an answer as to why the more basal I take the less it works. Also 2 days running massive 3am spikes 15+ #diabetes #help	12.2	5.8
77	#Diabetes#News New alcohol intake limits drawn up bbc.i​n/1YT​gE5c	16.2	8.1
78	#diabetes #type2 Diabetes testing, prevention programs offered in Niagara, Erie counties - Buffalo News ht.ly​/39Cc​zk	19.6	16.7
79	9 Herbs To Treat And Prevent #Diabetes Infographic ➡ aheal​thblo​g.com​/zwl2 t.co/​Ya7Zx​lwy7h	13.8	8.1
80	Diabetes Health in the News Podcast: Study IDs New Biomarker in Insulin Resistance bit.l​y/1YT​igMg #diabetes #health	20.9	12.2
81	What happens to your body when you binge on #sugar #health #diabetes #obesity foxne​ws.co​m/hea​lth/2​016/0​1/01/…	16.2	17
82	Lipidome as a Predictive Tool In Progression to Type 2 #Diabetes. #Health ow.ly​/WaSm​H	16.2	9
83	Diabetic Retinopathy : What does Allopathy #blindness #care #diabetes #diabeticretinopathy #drpuneetgupta... fb.me​/5vQc​kvExh	20.9	28.4
84	#Drinks and #Diabetes: How Alcohol Affects #BloodSugar mydar​io.co​m/blo​g/201​5/12/​30/dr…	18	10.7
85	The Story of #NAIMIT – A Framework 7 Project on #Type1Diabetes linke​din.c​om/pu​lse/s​tory-​naimi… #diabetes #PersonalisedTherapies	19.6	18.5
86	Awesome #dblog "Managing HBG & Relationships": wp.me​/p6CU​6c-2Y #diabetes #PWD #diabeticproblems	20.9	19.9
87	Diabetes Health in the News Podcast: Study IDs New Biomarker in Insulin Resistance - Diabet... bit.l​y/1YT​mYcU #insulin #diabetes	22.1	11.8
88	Resistant Starch Foods - Basmati Rice t.co/​1FBjN​MoPy9 #diabetes	15.1	12.3
89	Foods high in carbs - Lentils Experiment with Freestyle Libre t.co/​XGCyM​Ed9CI #diabetes	16.2	9.5
90	No safe alcohol limit and 2 glasses a day is dangerous for #cancer #liver failure #diabetes. bit.l​y/1YT​of3W	18	10.5
91	#Diabetes Mellitus and #Cancer of the Digestive Organs ow.ly​/WqWq​	18	11.1
92	Cohesive Care Team Ups #Health Benefit of EHR Use in #Diabetes ow.ly​/WuQ5​J @AJMC_Journal	18	6.9
93	Low VitaminD Levels Associated With Type 2 #Diabetes Risk Factors ➡ aheal​thblo​g.com​/d2gx t.co/​NkR39​ZkVS4	18	10.7
94	#Diabetes Excited that my book will be available in Waterstones, Amazon & other book stores findh​ornpr​ess.c​om/mi​nd-bo​dy-di… t.co/​PpvxL​Oa1Si	20.9	11.7
95	Almost half of healthy 45-year-olds will develop pre-diabetes in lifetime; 31% will develop #diabetes ow.ly​/Wvcx​P	20.9	11.7
96	s Are you in Gweru ? Contact us for free health info #Zimbabwe #stress #diabetes #obesity #stroke phils​tenze​lheal​th.or​g	15.1	6.2
97	Should annual evaluations for #hearingloss be required for people with #diabetes? #audpeeps #audiology #otology ow.ly​/WohI​L		14.1
98	#diabetes is the #worldhealthday 2016 theme twitt​er.co​m/WHO​SEARO​/stat​us/68…	18	12.3
99	Smokers with #diabetes are more likely to have trouble regulating insulin and controlling the disease than nonsmokers with diabetes.	22.1	14.1
100	Gestational Diabetes http://www.pregnancymedarticles.com/Gestational-Diabetes.html #gestationaldiabetes #diabetes #pregnancy	20.9

## Sheet: #migraines
#migraines	Actual tweets	SMOG score	FKRF score
1	Set aside time to #exercise. Tips for lowering risk of #stroke &amp; heart disease - #migraine https://americanmigrainefoundation.org/migraine-stroke-and-heart-disease/ https://t.co/6u952qS4kE	13.5	5.2
2	The first #migraine phase is called prodrome and it occurs hours or days before the #headache.	8.1	6.1
3	Migraine Vision Blur: Cautions and Solutions http://buff.ly/2aBfYOg #Migraine #Health #Pain	13.8	7.5
4	What Our #Migraine Doctors Do and Don't Discuss with Us http://bit.ly/2aAKEh9 @CMLifeblog https://t.co/edK3BqpDts	16.2
5	#Migraine with Brainstem Aura - The Basics http://bit.ly/1QvbiFN @HealthCentral https://t.co/XzoxNyTWgF	13.8
6	Hoping one of these areas will hold the key to #migraine and #Headaches https://t.co/QVifkzE2SR @TorontoStar https://t.co/u3gZGHIrA8	12.2
7	Results Question the Association Between #Migraine w Aura &amp; Subclinical #Stroke or White Matter Hyperintensities http://ow.ly/owe4302rhDr	16.2	11.7
8	Thoughts on Living with #Migraine 7/31/16 â€“ A Letter to Spouses http://bit.ly/2aIwnPx @MigraineWarbler https://t.co/Trhb4XHc4y	13.8
9	Headband-like device may reduce head pain associated w/ chronic #migraine: http://www.9news.com/news/uchealth-testing-device-for-chronic-migraines/279972854 via @9NEWS https://t.co/myxM8N6QYO	12.2
10	There are four possible phases to a #migraine, although not all the phases are necessarily experienced.	16.2	11.3
11	This study describes me too well. #migraine Multisensory Integration in Migraine http://www.ncbi.nlm.nih.gov/pmc/articles/PMC4038337/	8.1	9.9
12	I have #migraine, but it's not who I AM! I'm a wife, Mom, sister, Aunt, friend, avid reader, cat lover &amp; much more!ðŸ’• https://t.co/jKxql0NWh9	8.1	1.7
13	Hypertension assoc w #migraine in a predom Hispanic community-based cohort. @HeadacheMD http://bit.ly/2a9VA6y https://t.co/JkxFzDUTtT	13.8
14	Wishing all of my #migraine and #chronicpain friends a great day! ðŸ˜˜ðŸ’œ #chronicmigraine #spoonie #depression #mhay https://t.co/q6P9H2IZfD	15.1	4.7
15	#BrainInflammation, Part 1: #Neuroinflammation in #ChronicPain, #Migraine, #Fibromyalgia, #Neurodegeneration... http://fb.me/8hhijZDTk	20.9	25.9
16	3 Fast Methods For #Migraine #Headache Relief - http://bit.ly/1l8WJgB https://t.co/tOQpePTvmu	8.1
17	What Do You Do to Distract Yourself From #Migraine Pain? Here are some of our suggestions: http://ow.ly/X543302LmOT	12.2	3
18	Migraine â€“ What is it and Why does it Happen? by John Osborne #soulecting @HomeCuresisbest #naturopath #migraine http://bit.ly/1rAAkfL	20.9
19	New VPA derivative SPD may be a possible anti-#migraine medicine with GABA effects https://twitter.com/cepheditorial/status/759166708942725120	18	10.3
20	@Migraineaction - will be hosting our webchat: http://www.healthforteens.co.uk/web-chats/migraine-action-monday-8th-august-4-30-5pm/ #notjustaheadache #healthforteens #migraine https://t.co/wg34BThpBK	16.2
21	#Migraine relief with Gaia crystal MoJo pouches https://t.co/PoWI5jswGz http://stores.ebay.co.uk/Ruby-redsky	13.8	9
22	#Migraine and #Headache Awareness Month â€” A Photo Collage http://buff.ly/2acL2jS	13.8	9.6
23	Why my #migraine is not the same as your #headache' author says via @SBS http://ow.ly/AoOT302Rzqa	13.8
24	Is Your #Sinus #Headache Really a #Migraine? â€‹https://t.co/8tvzz5sayCâ€‹ @denisedewitt @EmpowHER @WebMD #inflammation #allergies	18
25	Love this article by @travelingmoms traveling with #migraine. Good tips on avoiding one on the road. https://www.travelingmom.com/2016/08/01/migraine-headaches-traveling/ #tmom	13.8
26	Updates on Promising New #Migraine Drugs - http://bit.ly/2anF0yg http://bit.ly/2anF8ht by @MigraineDotCom https://t.co/F8dADjwPDj	11
27	Regular Blood Donations Could Potentially Save Over 1,000 Lives: Why You Should Be #Migraine http://soco.space/r6COEf https://t.co/fvBfcdCNkY	18	12.6
28	Pass on the artificial sweetners. They can be your #migraine trigger! http://ow.ly/WYuF302O5OH @O_Magazine https://t.co/OmBJ9HtkcS	18
29	READ! Migraines : Causes, Symptoms and Treatments http://goo.gl/Bx02ew [#migraine #healthcare #treatment]	8.1	7.1
30	http://Www.backpainspecialistslondon.co.uk 07850 699534 #HarleyStreet #spinealignment #migraine #headaches #wellbeing #backpain #health #physio #chiro #spine	19.2	14.2
31	What Triggers a #Migraine? http://tinyurl.com/p2smacb @HealthCentral https://t.co/Pf2ZvqTUzb	12.2
32	Stop the endless cycle of #pain and #misery http://bit.ly/headachetreatment1 #Migraine	13.8	6.2
33	Cefaly Relaunching it's Pocket-Sized Device - http://go.shr.lc/2aHXtXa #migraines #migraine #headache #trigeminalnerve	18	18
34	New Post! Fact of the Week: 70% of Migraineurs said Migraines caused problems in their relati... http://bit.ly/2aBXFt2 #migraine #pain	12.8	4.9
35	Specific agents such as triptans or ergotamines may be used by those for whom simple analgesics are not effective against a #migraine.	19.6	12.8
36	Nausea One Reason Triptans Can Fail in Acute #Migraine Treatment http://rmdy.hm/0kOYdFa #MigraineAwarenessMonth	13.8	13.3
37	STOP CHRONIC #MIGRAINE and get your life back. End your suffering with the specialists --&gt; http://MigraineClinic.com.au	13.8	3.9
38	14 #Migraine Truths http://bit.ly/1ZS4M45 @HealthCentral https://t.co/cnjE44uy3i	20.9
39	From 4/16 to 7/40 TWELVE migraine episodes average 121 hours long. About 3 or 4 per month. #ChronicMigraine #Migraine #spoonie #ChronicLife	13.8	6.1
40	Initial recommended management of #migraine is with simple analgesics such as ibuprofen and paracetamol for the #headache.	22.1	17.4
41	New Guidelines for #migraine #treatment in the #emergency department @neuroadvisor: http://ow.ly/FH0C301NfYw	22.1
42	+ 36 million people suffer #migraine these are not just #headache #follow @amfmigraine https://americanmigrainefoundation.org https://t.co/EdBeCA7LrG	12.2
43	Looking for a natural way to treat your #migraine? http://buff.ly/2a5HG7P by @avecChloe #healthtip https://t.co/c4BbwgEoVi
44	A great day at the 2016 Headache Symposium #headache #conference #symposium #treatment #migraine https://t.co/v6uFSZrHfK	18	13
45	#scienceweek - RT @daviddodick: Debunking #migraine misconceptions. @amfmigraine @NYTScience http://www.nytimes.com/2016/04/07/health/debunking-migraine-misconceptions.html?rref=collection%2Fsectioncollection%2Fscience&action=click&contentCollection=science&region=rank&module=package&version=highlights&contentPlacement=2&pgtype=sectionfront #science	19.6
46	READ! Migraine Headache: Facts on Symptoms and Medications http://goo.gl/Bx02ew [#migraine #healthcare #treatment]	12.2	8
47	The exact mechanisms of #migraine are not known. It is, however, believed to be a neurovascular disorder.	16.2	8.5
48	#Migraine #Headache Discover how to reverse type 2 diabetes and prediabetes by targeting the root causes. http://goo.gl/xao0z5	19.6	12
49	Possibly hope for chronic #migraine sufferers http://www.webmd.com/migraines-headaches/news/20160608/experimental-drug-acts-fast-against-chronic-migraine	16.2	10.3
50	sounds about right Just add the chronic migraines chronic arthritis and Bipolar #PTSD #migraine #bipolar #arthritis https://t.co/4XBfwIRz1n	19.6	12.7
51	#Migraine and #Headache Awareness Month â€” A PhotoÂ Collage https://tiarahill.wordpress.com/2016/07/31/migraine-and-headache-awareness-month-a-photo-collage	13.8	9.6
52	National migraine and headache awareness month #Migraine http://soco.space/DmWnSj https://t.co/C4rb1WlAtR	16.2	12.4
53	Sachin Pilot says prime time news in India gives people #migraine. We agree http://ift.tt/2a8mqNu	12.2	5
54	#Migraine #Headache You can serious reduce your diabetes damage by using this one astonishing ingredient combo. http://goo.gl/xao0z5	19.6	13.5
55	Is alcohol a #migraine trigger? Check our last piece with @NoheadachesNoah &amp; tell us via RT! http://ow.ly/U1Lv302HaO9 https://t.co/UBBXs3rMUh	8.1
56	So important for those who suffer with #migraine with aura. Minimize your risk factors https://twitter.com/AHA_WestMI_SWMI/status/759504630023909376	13.8	5.6
57	#Migraine #Headache How to eliminate pre-diabetes, lower your blood pressure naturally and slash your "bad" L... http://goo.gl/xao0z5	18	11.3
58	About two-thirds of #migraine cases run in families.	13.8	8.1
59	How to travel with a #migraine http://buff.ly/2axzud3 https://t.co/lrnHR1ujML	8.1	2.4
60	#trigeminalneuralgia #neuropathicpain #migraine #tmjdisorder https://t.co/JScWiIVwCj	18	17.4
61	Weekends With Migraine http://wp.me/p5oRxX-4v9 #blogboost #migraine	8.1
62	Scientists might have discovered what causes migraines http://read.bi/2a0DUM4 via @BI_Science #migraine #migrainejoy	8.1
63	7 Natural Remedies to Prevent #Migraines by @DrRomie http://bit.ly/1KjBUdK via @MindBodyGreen #Migraine #headaches #holistichealth	13.8
64	How This British Mom Overcame 25 Years Of #Migraine Hell http://bit.ly/2airuxM by @OpposingViews https://t.co/gyVhURKDmU	13.8
65	27 common foods that trigger #migraine: http://rmdy.hm/zLd5y8S @TRobert #diet #food https://t.co/I3Sfu8UYC1	12.2
66	Up to 1/3 of people with #migraine perceive an aura: a transient visual, sensory, language, or motor disturbance that foretells a #headache	18	12.8
67	#Thyroid problems are a #headache and can cause them, too! http://ow.ly/VHwR302Kqw5 #migraine #health http://twitter.com/NAHypothyroid/status/759511446019506176/photo/1	8.1	3.6
68	Understanding #Migraine With Aura http://goo.gl/fb/HygFTb #migrainewithaura	13.8	10.7
69	Approximately 30 percent of #migraine sufferers experience flashes of light, blurred vision, or other visual... http://fb.me/48p8rejAw	19.6	13.8
70	#migraine aura or is it TIA? https://americanmigrainefoundation.org/migraine-stroke-and-heart-disease/ https://t.co/bupgsvFQuN	8.1	4.4
71	4 days of agony, topped with a stint in hospital and bucket load of industrial painkillers. #notjustaheadache #migraine	17.2	9.5
72	The Migraine Diva: #Migraine and #Headache Awareness Month â€” A Photo Collage https://lnkd.in/d2sde_f	13.8	10.1
73	READ! 16 Highly Effective Migraine Solutions http://goo.gl/Bx02ew [#health #remedies #Migraine]	15.1	11.1
74	For people having a #migraine, the pain is generally made worse by physical activity.	18	10.9
75	Barometric pressure sucks #Migraine #pain #pressure #humidity #storm #rain https://t.co/UaGbBN7bd7	16.2	11.5
76	Migraine Associated Vertigo: What To Do and What Not To Do http://buff.ly/2axnzy6 #Migraine #Health #Pain	16.2	7.5
77	Tip To Deal With Neck Pain, Stress Headaches, Tension Headaches, And Migraine. #Migraine #Headache #NeckPain #Stress http://youtu.be/xbcvWLd2ieU	8.1	5.9
78	You don't have to tell me when it's raining! #migraine http://twitter.com/Melissamy108/status/759466252230397952/photo/1	8.1	2.4
79	#Headache symptoms may include nausea, vomiting, and sensitivity to light, sound, or smell. #Migraine	13.8	8.2
80	How #yoga and the #beach help soothe my #migraine brain. https://migraine.com/living-migraine/namaste-ing-my-way-to-the-beach/ https://t.co/njyO0RawU1	8.1	2.4
81	You know them - a spouse, neighbor, or friend, but do you know they have #migraine? #follow http://facesofheadachemigraine.org https://t.co/8MkV5k8WEg	8.1	1.5
82	Headaches? Acne? Could Be #FoodAllergies!âœ¨ Try the O Diet! âœ¨ â€”Just $3.95! http://www.amazon.com/Anti-Inflammatory-Elimination-Diet-Health-Food/dp/B00W8EBY6A ðŸ¯ #Audible #allergies #migraine #allergy	13.2	3.6
83	An anecdotal story on non invasive vagus nerve stimulation and cluster headaches http://www.dailymail.co.uk/health/article-2956189/Jolt-electricity-fights-migraines-helps-lose-weight.html #migraine #clusters	18	13.6
84	Non invasive vagus nerve stimulation for both migraine and cluster headaches, https://thejournalofheadacheandpain.springeropen.com/articles/10.1186/s10194-015-0542-4 #migraine	16	8.4
85	Because life is too short to miss out on. Find long lasting #migraine relief. http://ow.ly/qn4t302mX1i https://t.co/5Sm5ZSdgR8	8.1	2.3
86	Get #Migraine Headaches? Research studies enrolling now. No-cost study medication. Learn more. http://curec.lk/1T33oqa	12.2	9.1
87	Typically the #headache affects one half of the head, is pulsating in nature, and lasts from 2 to 72 hours. #Migraine	13.8	5.9
88	Find a SphenoCath practice near you and get your life back. #migraine #TN http://ow.ly/ZyrY302mU36 https://t.co/QIfINHyyDF	12.2	2.3
89	#HowTo Deal With #NeckPain #Stress #Tension #Headache &amp; #Migraine #Tips #Tricks 4 #Pain âž¡ https://t.co/k5JacWcban http://www.willow4u.com/podcasts/dealing_with_neck_pain.php	8.1	3.2
90	When a #Doctor Dismissed My #Pain Because of My #Weight &amp; #Anxiety http://sumo.ly/myu7 #PainTalk #ChronicPain #Migraine #Headache	16.2	6.7
91	#Headache and #migraine sufferers asked to self manage treatment as part of new Griffith research. Learn more here http://ow.ly/97OC302LnkH	12.2	4.9
92	Talk to friends, family &amp; coworkers to help manage the stress of #migraine #migrainestress http://buff.ly/2amCX02 https://t.co/U0IX0CnBFb	18	4.6
93	Is This a way to avoid Chronic Migraine? #migraine #chronicmigraine http://ow.ly/AiJ3301zfeR	12.2	6.4
94	Migraine Symptoms: Warning Signs Of An Attack http://buff.ly/2akK8CN #Migraine #Health #Pain	8.1	6
95	#thedailymigraine #migraine #chronicmigraines https://t.co/B4CaRhNESF	16	8.3
96	A study found that women who have #migraine are twice as likely to develop #heartdisease http://www.newsmax.com/FastFeatures/headaches-heart-disease-link/2016/07/25/id/740419/#ixzz4FpUMzPYc	16.2	8.3
97	#Migraine is often associated with a number of autonomic nervous system symptoms.	16.2	12.6
98	#Acupuncture for preventing #migraine attacks http://www.cochrane.org/CD001218/SYMPT_acupuncture-preventing-migraine-attacks #Health #Pain #Headache #Relief #Wellness #Science #Research #Study	16.2	12.1
99	Does #marijuana take away #migraine pain? If you are suffering from pain, check out our blog for more info: http://dld.bz/eCBuQ	13.8	8.3
100	#Folicacid aids in #migraine treatment and decreases #symptoms http://bit.ly/2aCjvhh https://t.co/B4JZGb6itE	13.8	11.1
