# Supplementary material for: Health care and social media: What patients really understand
Source: F1000Res. 2017 Feb 8;6:118. [Version 1] doi: 10.12688/f1000research.10637.1 (PMC5381615; doi:10.12688/f1000research.10637.1)
Supplement: Raw data for SPSS [file f1000research-6-11463-s0001.tgz]

Archive with 1 entries (1 files):
- 5e04831e-450a-4f29-a50d-8a9cda1e0d9a_Dataset_2.sav
